# Supplementary material for: Engineering CO2-Fixing Carboxysome into Saccharomyces cerevisiae to Improve Ethanol Production
Source: Int J Mol Sci. 2025 Oct 7;26(19):9759. doi: 10.3390/ijms26199759 (PMC12524633; doi:10.3390/ijms26199759)
Supplement: Supplementary file 1 [file ijms-26-09759-s001.zip]

Archive with 4 entries (4 files):
- Supplemental Figures.pptx
- Table S1.pdf
- Table S2.pdf
- Table S3.pdf
